# Supplementary material for: miR-221-3p Exacerbates Obesity-Induced Insulin Resistance by Targeting SOCS1 in Adipocytes
Source: Metabolites. 2025 Aug 27;15(9):572. doi: 10.3390/metabo15090572 (PMC12471740; doi:10.3390/metabo15090572)
Supplement: Supplementary file 1 [file metabolites-15-00572-s001.zip]

Archive with 5 entries (4 files):
- Supplementary File_antibody.xlsx
- Supplementary File_western blot_data.xlsx
- __MACOSX/
- __MACOSX/._Supplementary File_antibody.xlsx
- __MACOSX/._Supplementary File_western blot_data.xlsx
