# Supplementary material for: miR-221-3p Exacerbates Obesity-Induced Insulin Resistance by Targeting SOCS1 in Adipocytes
Source: Metabolites. 2025 Aug 27;15(9):572. doi: 10.3390/metabo15090572 (PMC12471740; doi:10.3390/metabo15090572)
Supplement: Supplementary file 1 [file metabolites-15-00572-s001.zip › Supplementary File_antibody.xlsx]

## Sheet: Sheet1
Name	Suppliers	ID	Dilution	Marker
SOCS1	CST	3950	1:500	23KD
IRS-1	CST	2382	1:1000	180KD
p-IRS-1(S302)	CST	2384	1:1000	85KD
PI3K	CST	4292	1:5000	85KD
p- PI3K （Tyr 458）	CST	4228	1:1000	85KD
AKT	CST	9272	1:2000	60KD
p-AKT（Ser 473）	CST	4060	1:1000	60KD
GLUT4	CST	2213	1:1000	50KD
GAPDH	Immunoway	YM3029	1:20000	37KD
