# Supplementary material for: miR-221-3p Exacerbates Obesity-Induced Insulin Resistance by Targeting SOCS1 in Adipocytes
Source: Metabolites. 2025 Aug 27;15(9):572. doi: 10.3390/metabo15090572 (PMC12471740; doi:10.3390/metabo15090572)
Supplement: Supplementary file 1 [file metabolites-15-00572-s001.zip › Supplementary File_western blot_data.xlsx]

## Sheet: Figure 4origin data
	SOCS1	GAPDH	ratio	x	normalazation
CTR	372388	376180	0.98992		0.917552
CTR	386449	329346	1.17338		1.0876
CTR	383721	357512	1.07331	1.07887	0.994845	1
PA	369980	374892	0.986898		0.914751
PA	383128	327784	1.16884		1.08339
PA	320087	356805	0.897092	1.01761	0.83151	0.943219
mimic NC	371091	372712	0.995651		0.922864
mimic NC	353523	328063	1.07761		0.998829
mimic NC	321511	356098	0.902872	0.992043	0.836868	0.91952
mimic	274832	369016	0.74477		0.690324
mimic	287281	323611	0.887736		0.822838
mimic	275654	350600	0.786235		0.728757	0.747306
IN NC	272411	376842	0.722879		0.670033
IN NC	385125	330061	1.16683		1.08153
IN NC	322960	359440	0.898509	0.929406	0.832823	0.861462
IN	350025	385139	0.908828		0.842388
IN	324263	378124	0.857557		0.794866
IN	330849	366084	0.903752		0.837683	0.824979
	akt	GAPDH	ratio	x	normalazation
CTR	1124610	384701	2.92334		0.846049
CTR	1409096	361730	3.89544		1.12739
CTR	1330329	375050	3.54707	3.45528	1.02657	1
PA	1080080	426218	2.5341		0.7334
PA	1376727	400941	3.43374		0.993766
PA	1296910	375050	3.45797	3.14194	1.00078	0.909314
mimic NC	1114710	443231	2.51496		0.727861
mimic NC	1414674	420134	3.3672		0.974508
mimic NC	1331507	416723	3.19518	3.02578	0.924725	0.875698
mimic	1043201	476002	2.19159		0.634272
mimic	1046494	450793	2.32145		0.671856
mimic	1063537	434867	2.44566		0.707804	0.671311
IN NC	1162732	459522	2.53031		0.732302
IN NC	1463422	436444	3.35306		0.970415
IN NC	1380790	466052	2.96274	2.9487	0.857452	0.85339
IN	1177165	475490	2.47569		0.716494
IN	1478079	449069	3.29143		0.95258
IN	1396575	450562	3.09963		0.89707	0.855381
	glut4	GAPDH	ratio	x	normalazation
CTR	1540835	384701	4.00528		1.00859
CTR	1498175	361730	4.14169		1.04294
CTR	1412645	375050	3.76655	3.97117	0.948473	1
PA	1503755	426218	3.52814		0.888436
PA	1460333	400941	3.64226		0.917175
PA	1377602	375050	3.67312	3.61451	0.924944	0.910185
mimic NC	1431142	443231	3.22889		0.813081
mimic NC	1398442	420134	3.32856		0.838181
mimic NC	1354126	416723	3.24946	3.26897	0.818262	0.823175
mimic	1444602	476002	3.03487		0.764224
mimic	1383159	450793	3.06828		0.772638
mimic	1325664	434867	3.04844		0.767641	0.768167
IN NC	1516148	459522	3.2994		0.830838
IN NC	1433653	436444	3.28485		0.827173
IN NC	1491405	466052	3.20008	3.26145	0.805828	0.82128
IN	1543337	475490	3.24578		0.817336
IN	1451049	449069	3.23124		0.813673
IN	1416647	450562	3.14418		0.79175	0.807586
	irs-1	GAPDH	ratio	x	normalazation
CTR	1399802	384701	3.63868		1.03399
CTR	1149667	361730	3.17825		0.903149
CTR	1402796	375050	3.74029	3.51907	1.06286	1
PA	1488307	426218	3.49189		0.992277
PA	1333399	400941	3.32567		0.945043
PA	1381479	375050	3.68345	3.50034	1.04671	0.994677
mimic NC	1494727	443231	3.37234		0.958305
mimic NC	1143703	420134	2.72223		0.773566
mimic NC	1398351	416723	3.35559	3.15006	0.953544	0.895138
mimic	1093303	476002	2.29685		0.652685
mimic	1143444	450793	2.53652		0.720792
mimic	1096977	434867	2.52256		0.716825	0.696767
IN NC	919915	459522	2.0019		0.56887
IN NC	972143	436444	2.22742		0.632956
IN NC	928997	466052	1.99333	2.07422	0.566437	0.589421
IN	1119662	475490	2.35475		0.669141
IN	1171323	449069	2.60834		0.7412
IN	1025831	450562	2.27678		0.646984	0.685775
	pi3k	GAPDH	ratio	x	normalazation
CTR	289171	384701	0.751677		0.994073
CTR	268952	361730	0.743516		0.98328
CTR	290020	375050	0.773284	0.756159	1.02265	1
PA	371335	426218	0.871233		1.15218
PA	282251	400941	0.703971		0.930983
PA	306000	375050	0.815891	0.797032	1.07899	1.05405
mimic NC	345657	443231	0.779857		1.03134
mimic NC	362322	420134	0.862396		1.1405
mimic NC	365767	416723	0.877722	0.839992	1.16076	1.11087
mimic	318260	476002	0.668611		0.88422
mimic	281553	450793	0.624573		0.825981
mimic	297646	434867	0.684453		0.905171	0.87179
IN NC	298065	459522	0.648641		0.857811
IN NC	266251	436444	0.610046		0.80677
IN NC	285054	466052	0.611636	0.623441	0.808872	0.824484
IN	305355	475490	0.64219		0.849279
IN	286425	449069	0.63782		0.843499
IN	302044	450562	0.670372		0.886549	0.859776

## Sheet: Figure 6origin data
	GLUT4	GAPDH	ratio	x	normalazation
NC	248575	274737	0.904774		0.75695
NC	324040	221397	1.46362		1.22449
NC	267512	222995	1.19963		1.00363
NC	233065	227982	1.0223		0.855271
NC	305634	211397	1.44578		1.20957
NC	248812	219095	1.13564	1.19529	0.950092	1
NC+PA	159055	261211	0.608914		0.509428
NC+PA	100281	242336	0.41381		0.346201
NC+PA	117132	230147	0.508944		0.425792
NC+PA	165355	245204	0.674357		0.564179
NC+PA	156358	234867	0.66573		0.556961
NC+PA	132562	235923	0.561887		0.470084	0.478774
miR-221-3p inhibitor+PA	374942	239609	1.56481		1.30915
miR-221-3p inhibitor+PA	131662	207272	0.635214		0.531431
miR-221-3p inhibitor+PA	233964	249323	0.938397		0.78508
miR-221-3p inhibitor+PA	160439	204948	0.782828		0.654928
miR-221-3p inhibitor+PA	285649	224593	1.27185		1.06405
miR-221-3p inhibitor+PA	245962	215969	1.13888		0.952804	0.882907
miR-221-3p inhibitor+ SOCS1 siRNA+PA	192877	262570	0.734574		0.614557
miR-221-3p inhibitor+ SOCS1 siRNA+PA	192103	213894	0.898122		0.751385
miR-221-3p inhibitor+ SOCS1 siRNA+PA	145345	236621	0.614252		0.513894
miR-221-3p inhibitor+ SOCS1 siRNA+PA	177349	255336	0.694571		0.58109
miR-221-3p inhibitor+ SOCS1 siRNA+PA	178156	226698	0.785874		0.657476
miR-221-3p inhibitor+ SOCS1 siRNA+PA	179607	214212	0.838454		0.701466	0.636645
	AKT	GAPDH	比值		p-AKT	GAPDH	比值	p-akt/akt
NC	136662	389981	0.350432		104309	323928	0.322013	1.08826
NC	107511	317286	0.338846		104810	321198	0.32631	1.03842
NC	136472	388316	0.351446		102258	324580	0.315047	1.11553
NC	108738	339004	0.320757		103244	321548	0.321084	0.998982
NC	135631	398972	0.339951		104210	324632	0.32101	1.05901
NC	108643	321655	0.337763		103269	324136	0.318598	1.06015	1.06006
NC+PA	103244	453598	0.227611		118033	352227	0.335105	0.679224
NC+PA	61359	382423	0.160448		154488	353146	0.437462	0.36677
NC+PA	69427	338324	0.205209		129257	354146	0.364982	0.562243
NC+PA	81014	355665	0.227782		116907	352247	0.331889	0.686319
NC+PA	61221	457333	0.133865		156318	356791	0.438122	0.305543
NC+PA	69683	333852	0.208724		96057	352258	0.272689	0.765429	0.560921
miR-221-3p inhibitor+PA	109979	293122	0.375199		95780	315564	0.30352	1.23616
miR-221-3p inhibitor+PA	85950	350373	0.24531		105745	307755	0.343601	0.713938
miR-221-3p inhibitor+PA	112212	353465	0.317463		99573	359301	0.27713	1.14554
miR-221-3p inhibitor+PA	86538	332236	0.260471		102501	327340	0.313133	0.831823
miR-221-3p inhibitor+PA	111526	340559	0.327479		96523	325681	0.296373	1.10496
miR-221-3p inhibitor+PA	86640	335706	0.258083		103268	321456	0.321251	0.803369	0.972631
miR-221-3p inhibitor+ SOCS1 siRNA+PA	67358	343006	0.196376		118687	269918	0.439715	0.446597
miR-221-3p inhibitor+ SOCS1 siRNA+PA	100445	344460	0.291601		123097	303277	0.40589	0.718425
miR-221-3p inhibitor+ SOCS1 siRNA+PA	71348	337157	0.211617		118386	262646	0.450744	0.469483
miR-221-3p inhibitor+ SOCS1 siRNA+PA	107008	343537	0.311489		123409	303707	0.406342	0.766568
miR-221-3p inhibitor+ SOCS1 siRNA+PA	90264	341485	0.264328		121536	301265	0.403419	0.655219
miR-221-3p inhibitor+ SOCS1 siRNA+PA	106779	353951	0.301677		124563	302965	0.411147	0.733747	0.631673
	P85	GAPDH	比值		P-PI3K	GAPDH	比值	P-p85/p85
NC	151923	210815	0.720646		505548	557014	0.907604	1.25943
NC	175928	213150	0.825372		530327	474798	1.11695	1.35327
NC	158206	213215	0.742002		540239	415819	1.29922	1.75096
NC	183763	212382	0.865248		539356	387139	1.39318	1.61016
NC	165270	215880	0.765564		552058	538420	1.02533	1.33931
NC	153802	214853	0.715848		513061	541238	0.94794	1.32422	1.43956
NC+PA	117925	200451	0.588298		312870	677453	0.461833	0.785032
NC+PA	108189	210380	0.514255		287496	593953	0.484038	0.941242
NC+PA	125922	208246	0.604679		307421	630725	0.487409	0.806062
NC+PA	121887	198821	0.613049		150424	369859	0.406706	0.663416
NC+PA	115208	212526	0.542089		130809	282199	0.463535	0.85509
NC+PA	128457	205152	0.626155		127837	366560	0.348748	0.556967	0.767968
miR-221-3p inhibitor+PA	159614	200918	0.794424		611141	659553	0.926599	1.16638
miR-221-3p inhibitor+PA	140011	200741	0.697471		688135	613038	1.1225	1.60939
miR-221-3p inhibitor+PA	161206	209126	0.770856		331137	357164	0.927129	1.20273
miR-221-3p inhibitor+PA	156408	204524	0.764742		685450	642851	1.06627	1.39428
miR-221-3p inhibitor+PA	153270	209561	0.731386		615472	635180	0.968973	1.32484
miR-221-3p inhibitor+PA	142421	201206	0.707837		320679	351003	0.913608	1.2907	1.33139
miR-221-3p inhibitor+ SOCS1 siRNA+PA	160018	228584	0.70004		456365	612620	0.74494	1.06414
miR-221-3p inhibitor+ SOCS1 siRNA+PA	155504	250701	0.620277		497280	641490	0.775195	1.24976
miR-221-3p inhibitor+ SOCS1 siRNA+PA	162995	254825	0.639635		176249	330701	0.532956	0.833218
miR-221-3p inhibitor+ SOCS1 siRNA+PA	157319	232277	0.67729		251135	324977	0.772778	1.14098
miR-221-3p inhibitor+ SOCS1 siRNA+PA	165230	255428	0.646875		358460	456820	0.784685	1.21304
miR-221-3p inhibitor+ SOCS1 siRNA+PA	158963	258720	0.614421		329640	478540	0.688845	1.12113	1.10371
	IRS1	GAPDH	比值		p-IRS1(Ser302)	GAPDH	302比值2	302/IRS1
NC	155879	300374	0.51895		261007	497014	0.52515	1.01195
NC	141947	329885	0.430292		321290	526218	0.610564	1.41895
NC	153494	300268	0.51119		269543	523956	0.514438	1.00635
NC	139749	316397	0.441689		286534	542865	0.527818	1.195
NC	155490	299326	0.519467		275963	523698	0.526951	1.01441
NC	142166	317850	0.447274		302593	534715	0.565896	1.26521	1.15198
NC+PA	175751	365125	0.481345		287682	519735	0.553517	1.14994
NC+PA	173093	359795	0.481088		211125	555078	0.380352	0.790608
NC+PA	176042	364048	0.483568		284512	559632	0.508391	1.05133
NC+PA	167785	361019	0.464754		275963	536975	0.513922	1.10579
NC+PA	176301	362314	0.486597		245685	542305	0.453038	0.931034
NC+PA	169432	351292	0.482311		284652	532965	0.534091	1.10736	1.02268
miR-221-3p inhibitor+PA	153139	349994	0.437548		278300	520568	0.534608	1.22183
miR-221-3p inhibitor+PA	153350	385751	0.397536		244459	534748	0.457148	1.14995
miR-221-3p inhibitor+PA	153188	374259	0.40931		213763	510384	0.418828	1.02325
miR-221-3p inhibitor+PA	159573	386231	0.413154		225963	523694	0.431479	1.04435
miR-221-3p inhibitor+PA	152418	389038	0.391782		235798	512398	0.460185	1.1746
miR-221-3p inhibitor+PA	149838	362238	0.413645		238510	517996	0.460448	1.11315	1.12119
miR-221-3p inhibitor+ SOCS1 siRNA+PA	148531	264530	0.56149		187146	574606	0.325694	0.580054
miR-221-3p inhibitor+ SOCS1 siRNA+PA	156118	328024	0.475935		276645	527322	0.524623	1.1023
miR-221-3p inhibitor+ SOCS1 siRNA+PA	146359	265489	0.551281		194562	574542	0.338638	0.614276
miR-221-3p inhibitor+ SOCS1 siRNA+PA	154909	317563	0.487806		226647	534210	0.424266	0.869744
miR-221-3p inhibitor+ SOCS1 siRNA+PA	146636	264836	0.553686		207146	542010	0.382181	0.690249
miR-221-3p inhibitor+ SOCS1 siRNA+PA	157175	317155	0.495578		276625	523420	0.528495	1.06642	0.820507
